# Supplementary material for: Identification and Comparison of Potential Biomarkers by Proteomic Analysis in Traditional Chinese Medicine-Based Heart Failure Syndromes
Source: Evid Based Complement Alternat Med. 2022 Jan 18;2022:6338508. doi: 10.1155/2022/6338508 (PMC8789435; doi:10.1155/2022/6338508)
Supplement: Supplementary Materials — S1 file: upregulated DEPs in Yang deficiency samples. S2 file: downregulated DEPs in Yang deficiency samples. S3 file: upregulated DEPs in Qi-yin deficiency samples. S4 file: downregulated DEPs in Qi-yin deficiency samples. [file 6338508.f1.zip]

Archive with 4 entries (4 files):
- 6338508.f1/S1 file Up-regulated DEPs in Yang deficiency samples.docx
- 6338508.f1/S2 file Down-regulated DEPs in Yang deficiency samples.docx
- 6338508.f1/S3 file Up-regulated DEPs in Qi-yin deficiency samples.docx
- 6338508.f1/S4 file Down-regulated DEPs in Qi-yin deficiency samples.docx
